# Supplementary material for: Alkali injury–induced pathological lymphangiogenesis in the iris facilitates the infiltration of T cells and ocular inflammation
Source: JCI Insight. 2024 Apr 8;9(7):e175479. doi: 10.1172/jci.insight.175479 (PMC11128208; doi:10.1172/jci.insight.175479)
Supplement: Supporting data values [file jciinsight-9-175479-s114.xlsx]

## Sheet: Fig.1 C
Cornea	Sham										CAI
0	0.050284	0.0622159	0.044941	0.058058	0.04535	0.0369744	0.04667	0.044636	0.066044	0.0407234	0.044598	0.034206	0.061161	0.037587	0.052854	0.058752	0.033011	0.035914	0.04774	0.043819
14	0.0390701	0.0510048	0.048633	0.033178	0.038668	0.0599856	0.047895	0.037305	0.052088	0.0558289	0.144582	0.151699	0.127028	0.214538	0.312549	0.191154	0.084138	0.184568	0.153051	0.185224
21	0.048023	0.0627052	0.037023	0.036816	0.037213	0.0344245	0.041737	0.027296	0.045004	0.0421231	0.182075	0.159552	0.312939	0.21963	0.174305	0.263829	0.190386	0.208529	0.184064	0.184585
28	0.0326444	0.0388069	0.042469	0.052291	0.041098	0.0584422	0.030855	0.045572	0.036461	0.0519613	0.297369	0.270483	0.199807	0.248412	0.211372	0.211519	0.346743	0.414662	0.234813	0.181786
Iris	Sham										CAI
0	0	0	0	0	0	0	0	0	0	0	0	0	0	0	0	0	0	0	0	0
14	0	0	0	0	0	0	0	0	0	0	0	0	0	0	0	0	0	0	0	0
21	0	0	0	0	0	0	0	0	0	0	0.007866	0	0.014764	0.019507	0.010727	0	0	0.006347	0.007015	0
28	0	0	0	0	0	0	0	0	0	0	0.037209	0.028113	0	0.030666	0.051231	0.040335	0.149973	0	0.079709	0.061092

## Sheet: Fig.2 C
CAI
100	95.8944	100	98.8506

## Sheet: Fig.2E
CAI(%)
100	94.2092	93.7	98.2456

## Sheet: Fig.2G
	CX3CR1CreERT2CAG-tdTomato				PDGFRbCreERT2CAG-tdTomato
CAI	0	0	0	0	0	0	0	0

## Sheet: Fig.3 C
	Sham VEGFR3fl/fl							Injured VEGFR3fl/fl							Injured VEGFR3iLECko
lymphatics%	0	0	0	0	0	0	0	0.029457	0.0282895	0.01896	0.014764	0.056044	0.100613	0.056068	0	0	0	0	0	0	0
Blood vessel%	0.134442	0.120907	0.101095	0.098	0.1	0.145	0.162	0.588667	0.571983	0.730213	0.473568	0.615625	0.757641	0.776641	0.507356	0.565143	0.709531	0.578369	0.724388	0.583295	0.594771

## Sheet: Fig.3 F
	No treatment				PBS injection				VEGFC-156S injection
iNLV area	0.030079	0.019001	0.028363	0.036657	0.002476	0.015366	0.005511	0.012615	0.087582	0.065662	0.067885	0.076878
Branches	20	24	26	37	2	8	0	11	88	89	47	97
Endpoints	44	39	43	47	10	9	0	8	106	91	75	123

## Sheet: Fig.4 D
	With LV							Without-LV
F4/80(+)	50	62	50	47	39	41	43	44	31	46	66	46	43	46
CD206/F4/80	0.784314	0.669811	0.652174	0.833333	0.588235	0.655738	0.851852	0.354839	0.509804	0.351351	0.515789	0.4	0.404762	0.352941

## Sheet: Fig.4 E
	CX3CR1high							CX3CR1low
%	69.0722	67.0886	85.072	73	64.5161	62.029	59.6491	30.9278	32.9114	14.4928	27	35.4839	37.931	40.3509

## Sheet: Fig.5 D 
	CAI fl/fl							CAI ko
CD3	93	169	237	214	135	90	162	112	41	70	83	18	81	45

## Sheet: Fig.5 F
	PBS							VEGFC-156S
CD3	48	28	55	42	47	49	64	161	323	90	114	131	99	105

[truncated: 10 more sheets: Fig.5 J, Fig.6 C, Fig.6 D, Fig.6 F, Fig.S1 D, Fig.S1 E, Fig.S2 C, Fig.S2 E, Fig.S3 B, Fig.S3 C]
